# Supplementary material for: Effects of Two Culture Modes on Muscular Nutrition Content and Volatile Flavor in Chinese Longsnout Catfish (Leiocassis longirostris)
Source: Biology (Basel). 2025 Jun 13;14(6):694. doi: 10.3390/biology14060694 (PMC12189077; doi:10.3390/biology14060694)
Supplement: Supplementary file 1 [file biology-14-00694-s001.zip]

Archive with 1 entries (1 files):
- biology-3641787-supplementary.pdf
